# Supplementary material for: Intraocular Adeno-Associated Virus-Mediated Transgene Endothelin-1 Delivery to the Rat Eye Induces Functional Changes Indicative of Retinal Ischemia—A Potential Chronic Glaucoma Model
Source: Cells. 2023 Aug 2;12(15):1987. doi: 10.3390/cells12151987 (PMC10417058; doi:10.3390/cells12151987)
Supplement: Supplementary file 1 [file cells-12-01987-s001.zip]

Archive with 2 entries (2 files):
- Supplemental Figures - Proof (01.08.2023) - submitted.pdf
- Supplemental Table S1 - RT-qPCR results - Proof.pdf
